# Supplementary material for: UV photonic integrated circuits for far-field structured illumination autofluorescence microscopy
Source: Nat Commun. 2022 Jul 27;13:4360. doi: 10.1038/s41467-022-31989-8 (PMC9329385; doi:10.1038/s41467-022-31989-8)
Supplement: Supplementary file 4 — Supplementary Dataset 1 [file 41467_2022_31989_MOESM4_ESM.zip]

Archive with 17 entries (17 files):
- dapa.tif
- dapb.tif
- dapc.tif
- dbpa.tif
- dbpb.tif
- dbpc.tif
- dcpa.tif
- dcpb.tif
- dcpc.tif
- LowK_disentangle.m
- LowK_Freq.m
- LowK_phase.m
- Main.m
- PatternPhaseOpt.m
- PhaseKai2opt.m
- PsfOtf.m
- readme.txt
