# Supplementary material for: UV photonic integrated circuits for far-field structured illumination autofluorescence microscopy
Source: Nat Commun. 2022 Jul 27;13:4360. doi: 10.1038/s41467-022-31989-8 (PMC9329385; doi:10.1038/s41467-022-31989-8)
Supplement: Supplementary file 4 — Supplementary Dataset 1 [file 41467_2022_31989_MOESM4_ESM.zip › LowK_disentangle.m]

function [fcent,fpos,fneg] = LowK_disentangle(phase,FTcm4N,FTcm5N,FTcm6N,m)

%disentangle frequency bands
phase1=phase(1);
phase2=phase(2);
phase3=phase(3);
%phase matrix 
a1=m/2*exp(1i*(-phase1));
a2=m/2*exp(1i*(-phase2));
a3=m/2*exp(1i*(-phase3));

A= [1 a1 conj(a1);1 a2 conj(a2);1 a3 conj(a3)];
B= inv(A);

%Disentangle frequency components
fcent= B(1,1)*FTcm4N+B(1,2)*FTcm5N+B(1,3)*FTcm6N;
fpos= B(2,1)*FTcm4N+B(2,2)*FTcm5N+B(2,3)*FTcm6N;
fneg= B(3,1)*FTcm4N+B(3,2)*FTcm5N+B(3,3)*FTcm6N;
