# Supplementary material for: UV photonic integrated circuits for far-field structured illumination autofluorescence microscopy
Source: Nat Commun. 2022 Jul 27;13:4360. doi: 10.1038/s41467-022-31989-8 (PMC9329385; doi:10.1038/s41467-022-31989-8)
Supplement: Supplementary file 4 — Supplementary Dataset 1 [file 41467_2022_31989_MOESM4_ESM.zip › LowK_Freq.m]

function [kAm] = LowK_Freq(k2fa,FTcmNa,FTcmNb,FTcmNc,Ktof)


PhaseKai2opt0 = @(KA0)PhaseKai2opt(KA0,FTcmNa,Ktof);
options = optimset('LargeScale','off','Algorithm',...
	'active-set','MaxFunEvals',500,'MaxIter',500,'Display','notify');
[kA1,~] = fminsearch(PhaseKai2opt0,k2fa,options);
PhaseKai2opt0 = @(KA0)PhaseKai2opt(KA0,FTcmNb,Ktof);
options = optimset('LargeScale','off','Algorithm',...
	'active-set','MaxFunEvals',500,'MaxIter',500,'Display','notify');
[kA2,~] = fminsearch(PhaseKai2opt0,k2fa,options);
PhaseKai2opt0 = @(KA0)PhaseKai2opt(KA0,FTcmNc,Ktof);
options = optimset('LargeScale','off','Algorithm',...
	'active-set','MaxFunEvals',500,'MaxIter',500,'Display','notify');
[kA3,~] = fminsearch(PhaseKai2opt0,k2fa,options);

kAm=1/3*(kA1+kA2+kA3);
