# Supplementary material for: UV photonic integrated circuits for far-field structured illumination autofluorescence microscopy
Source: Nat Commun. 2022 Jul 27;13:4360. doi: 10.1038/s41467-022-31989-8 (PMC9329385; doi:10.1038/s41467-022-31989-8)
Supplement: Supplementary file 4 — Supplementary Dataset 1 [file 41467_2022_31989_MOESM4_ESM.zip › LowK_phase.m]

function [phase] = LowK_phase(ccm1,ccm2,ccm3,k2fa)
% AIM: illumination phase shift determination
% INPUT VARIABLES
%   ccm1: raw SIM image
%   k2fa: illumination frequency vector
% OUTPUT VARIABLE
%   phaseA1: illumination phase shift determined

PatternPhaseOpt0 = @(phaseA0)PatternPhaseOpt(phaseA0,ccm1,k2fa);
options = optimset('LargeScale','off','Algorithm',...
	'active-set','MaxFunEvals',500,'MaxIter',500,'Display','notify');
phaseA0 = 0;
[phase1,~] = fminsearch(PatternPhaseOpt0,phaseA0,options);
 PatternPhaseOpt0 = @(phaseA0)PatternPhaseOpt(phaseA0,ccm2,k2fa);
options = optimset('LargeScale','off','Algorithm',...
	'active-set','MaxFunEvals',500,'MaxIter',500,'Display','notify');

[phase2,~] = fminsearch(PatternPhaseOpt0,phaseA0,options);
 PatternPhaseOpt0 = @(phaseA0)PatternPhaseOpt(phaseA0,ccm3,k2fa);
options = optimset('LargeScale','off','Algorithm',...
	'active-set','MaxFunEvals',500,'MaxIter',500,'Display','notify');

[phase3,~] = fminsearch(PatternPhaseOpt0,phaseA0,options);
 phase=[phase1 phase2 phase3]
 phase.*180/pi% display phase in degree
