# Supplementary material for: UV photonic integrated circuits for far-field structured illumination autofluorescence microscopy
Source: Nat Commun. 2022 Jul 27;13:4360. doi: 10.1038/s41467-022-31989-8 (PMC9329385; doi:10.1038/s41467-022-31989-8)
Supplement: Supplementary file 4 — Supplementary Dataset 1 [file 41467_2022_31989_MOESM4_ESM.zip › Main.m]

clear all; 
close all; 
clc; 


%raw images read
ccm1=imread('dapa.tif');
ccm1=double(ccm1(:,:,1));
ccm2=imread('dapb.tif');
ccm2=double(ccm2(:,:,1));
ccm3=imread('dapc.tif');
ccm3=double(ccm3(:,:,1));
ccm4=imread('dbpa.tif');
ccm4=double(ccm4(:,:,1));
ccm5=imread('dbpb.tif');
ccm5=double(ccm5(:,:,1));
ccm6=imread('dbpc.tif');
ccm6=double(ccm6(:,:,1));
ccm7=imread('dcpa.tif');
ccm7=double(ccm7(:,:,1));
ccm8=imread('dcpb.tif');
ccm8=double(ccm8(:,:,1));
ccm9=imread('dcpc.tif');
ccm9=double(ccm9(:,:,1));

% OTF PSF generation
[w,h]=size(ccm1);
NA=0.95;%Objective NA
lambda_em=511;%emission wavelength
size_ppixel=68.6;%pixel size 
[Ktof, OTFo]=PsfOtf(w,h,NA,lambda_em,size_ppixel); %generate ideal OTF
PSF=abs(fftshift(ifft2(OTFo)));

%%modulation factor determined from transmitted UV image
m1=0.88;%
m2=0.89;%
m3=0.91;
kp=362;%fringe spacing

%edge tapering to minimize ring effect
p=20;
ccm1=edgetaper(ccm1,PSF(w/2-p+1:w/2+p,w/2-p+1:w/2+p));
ccm2=edgetaper(ccm2,PSF(w/2-p+1:w/2+p,w/2-p+1:w/2+p));
ccm3=edgetaper(ccm3,PSF(w/2-p+1:w/2+p,w/2-p+1:w/2+p));
ccm4=edgetaper(ccm4,PSF(w/2-p+1:w/2+p,w/2-p+1:w/2+p));
ccm5=edgetaper(ccm5,PSF(w/2-p+1:w/2+p,w/2-p+1:w/2+p));
ccm6=edgetaper(ccm6,PSF(w/2-p+1:w/2+p,w/2-p+1:w/2+p));
ccm7=edgetaper(ccm7,PSF(w/2-p+1:w/2+p,w/2-p+1:w/2+p));
ccm8=edgetaper(ccm8,PSF(w/2-p+1:w/2+p,w/2-p+1:w/2+p));
ccm9=edgetaper(ccm9,PSF(w/2-p+1:w/2+p,w/2-p+1:w/2+p));

%Fourier transform of image
FTcm1 = fftshift(fft2(ccm1));
FTcm2 = fftshift(fft2(ccm2));
FTcm3 = fftshift(fft2(ccm3));
FTcm4 = fftshift(fft2(ccm4));
FTcm5 = fftshift(fft2(ccm5));
FTcm6 = fftshift(fft2(ccm6));
FTcm7 = fftshift(fft2(ccm7));
FTcm8 = fftshift(fft2(ccm8));
FTcm9 = fftshift(fft2(ccm9));

%normalize intensity in k-space
MaxFTcm1=(max(max(FTcm1)));
MaxFTcm2=(max(max(FTcm2)));
MaxFTcm3=(max(max(FTcm3)));
MaxFTcm4=(max(max(FTcm4)));
MaxFTcm5=(max(max(FTcm5)));
MaxFTcm6=(max(max(FTcm6)));
MaxFTcm7=(max(max(FTcm7)));
MaxFTcm8=(max(max(FTcm8)));
MaxFTcm9=(max(max(FTcm9)));

FTcm1N=FTcm1/MaxFTcm1;
FTcm2N=FTcm2/MaxFTcm2;
FTcm3N=FTcm3/MaxFTcm3;
FTcm4N=FTcm4/MaxFTcm4;
FTcm5N=FTcm5/MaxFTcm5;
FTcm6N=FTcm6/MaxFTcm6;
FTcm7N=FTcm7/MaxFTcm7;
FTcm8N=FTcm8/MaxFTcm8;
FTcm9N=FTcm9/MaxFTcm9;

MaxFTinten=(MaxFTcm1+MaxFTcm2+MaxFTcm3+MaxFTcm4+MaxFTcm5+MaxFTcm6+MaxFTcm7+MaxFTcm8+MaxFTcm9)/9;


%illumination spatial frequency estimation
d_ang1=150;
d_ang2=90;
d_ang3=30;

k2fa1 = [sind(d_ang1)*size_ppixel*w/kp  cosd(d_ang1)*size_ppixel*w/kp];%initial estimation of spatial frequency
k2fa2 = [sind(d_ang2)*size_ppixel*w/kp  cosd(d_ang2)*size_ppixel*w/kp];
k2fa3 = [sind(d_ang3)*size_ppixel*w/kp  cosd(d_ang3)*size_ppixel*w/kp];

kA1=LowK_Freq(k2fa1,FTcm1N,FTcm2N,FTcm3N,Ktof)%iterative optimation
kA2=LowK_Freq(k2fa2,FTcm4N,FTcm5N,FTcm6N,Ktof)
kA3=LowK_Freq(k2fa3,FTcm7N,FTcm8N,FTcm9N,Ktof)
%{
kA1=[ 38.1372  -65.9112]
kA2=[ 76.0936    0.0391]
kA3=[  37.9290   65.9656]
%}
%% phase estimation
phasea=LowK_phase(ccm1,ccm2,ccm3,kA1);
phaseb=LowK_phase(ccm4,ccm5,ccm6,kA2);
phasec=LowK_phase(ccm7,ccm8,ccm9,kA3);

%seperate frequency bands
[fcenta,fposa,fnega]=LowK_disentangle(phasea,FTcm1N,FTcm2N,FTcm3N,m1);
[fcentb,fposb,fnegb]=LowK_disentangle(phaseb,FTcm4N,FTcm5N,FTcm6N,m2);
[fcentc,fposc,fnegc]=LowK_disentangle(phasec,FTcm7N,FTcm8N,FTcm9N,m3);

%shift side bands and OTF to their right position
t1 = w;
t1o = t1/2;
t2 = h;
t2o = t2/2;
u = linspace(0,t1-1,t1);
v = linspace(0,t2-1,t2);
[U,V] = meshgrid(u,v);
H=h/2;

SFfaposa = fft2((ifft2(fposa)).*exp( +1i.*2*pi*(kA1(2)/(t1).*(U-t1o) + kA1(1)/(t2).*(V-t2o)) ));
SFfanega =fft2((ifft2(fnega)).*exp( -1i.*2*pi*(kA1(2)/(t1).*(U-t1o) + kA1(1)/(t2).*(V-t2o)) ));
SOTFoposa = fft2(fftshift(ifft2(OTFo)).*exp( +1i.*2*pi*(kA1(2)/(t1).*(U-t1o) + kA1(1)/(t2).*(V-t2o)) ));
SOTFonega =fft2(fftshift(ifft2(OTFo)).*exp( -1i.*2*pi*(kA1(2)/(t1).*(U-t1o) + kA1(1)/(t2).*(V-t2o)) ));

SFfaposb = (fft2((ifft2(fposb)).*exp( +1i.*2*pi*(kA2(2)/(t1).*(U-t1o) + kA2(1)/(t2).*(V-t2o)) )));
SFfanegb =(fft2((ifft2(fnegb)).*exp( -1i.*2*pi*(kA2(2)/(t1).*(U-t1o) + kA2(1)/(t2).*(V-t2o)) )));
SOTFoposb = fft2(fftshift(ifft2(OTFo)).*exp( +1i.*2*pi*(kA2(2)/(t1).*(U-t1o) + kA2(1)/(t2).*(V-t2o)) ));
SOTFonegb=fft2(fftshift(ifft2(OTFo)).*exp( -1i.*2*pi*(kA2(2)/(t1).*(U-t1o) + kA2(1)/(t2).*(V-t2o)) ));

SFfaposc = (fft2((ifft2(fposc)).*exp( +1i.*2*pi*(kA3(2)/(t1).*(U-t1o) + kA3(1)/(t2).*(V-t2o)) )));
SFfanegc =(fft2((ifft2(fnegc)).*exp( -1i.*2*pi*(kA3(2)/(t1).*(U-t1o) + kA3(1)/(t2).*(V-t2o)) )));
SOTFoposc = fft2(fftshift(ifft2(OTFo)).*exp( +1i.*2*pi*(kA3(2)/(t1).*(U-t1o) + kA3(1)/(t2).*(V-t2o)) ));
SOTFonegc =fft2(fftshift(ifft2(OTFo)).*exp( -1i.*2*pi*(kA3(2)/(t1).*(U-t1o) + kA3(1)/(t2).*(V-t2o)) ));

%Reconstruction via Wiener filter
OTF_merge=abs(SOTFoposa)+abs(SOTFonega)+3*abs(OTFo)+abs(SOTFoposb)+abs(SOTFonegb)+abs(SOTFoposc)+abs(SOTFonegc);
OTF_merge=OTF_merge/max(OTF_merge(:));
S_merge=SFfaposa+SFfanega+fcenta+SFfaposb+SFfanegb+fcentb+SFfaposc+SFfanegc+fcentc;
Wnftsum=S_merge.*conj((OTF_merge))./(abs(OTF_merge).^2+0.001);
WnftWF=(fcenta+fcentb+fcentc).*conj(abs(OTFo))./(abs(OTFo).^2+0.001);%apply Wiener filter to WF

%apodization to minimize ring artifact
MASKRo = sqrt( (U-t1o).^2 + (V-t2o).^2 );
DistApoMask1=(OTF_merge<=1e-4);% 
[DistApoMask1,~] = bwdist(DistApoMask1);
maxDistApoMask1 = max(max(DistApoMask1));
Apomask1=(DistApoMask1/maxDistApoMask1);%SIM apodization mask

DistApoMask2=MASKRo>(Ktof);
[DistApoMask2,~] = bwdist(DistApoMask2);
maxDistApoMask2 = max(max(DistApoMask2));
Apomask2=(DistApoMask2/maxDistApoMask2);%WF apodization mask

Index = 0.4;%emprical index value from K. Wicker,Optics Express, 21, 2, 2013.
ApoFunc = Apomask1.^Index;
FsumA =Wnftsum.*ApoFunc.*MaxFTinten;
SIMA=abs(ifft2(FsumA));
Apo_WnftWF=WnftWF.*Apomask2.^Index*MaxFTinten;
Wiener_WF=abs(ifft2(Apo_WnftWF));
WF=abs(ifft2((fcenta+fcentb+fcentc)/3));

%image plot
figure();clf;
imshow(log(abs((fcenta+fcentb+fcentc)/3)),[]); colormap('gray');
title('Central band');

figure();clf;
imshow(log(abs(Apo_WnftWF)),[]); colormap('gray');
title('filtered Central band');

figure();clf;
imshow(log(abs(FsumA)),[]); colormap('gray');
title('FsumA');

figure;
imshow(WF,[0,max(WF(:))]);title('WF');

figure;
imshow(Wiener_WF,[0,max(Wiener_WF(:))]);title('Wiener filtered WF');

figure();
imshow((abs(SIMA)),[0,max(SIMA(:))]); colormap('gray');
axis off;
title('SIMA');
