# Supplementary material for: UV photonic integrated circuits for far-field structured illumination autofluorescence microscopy
Source: Nat Commun. 2022 Jul 27;13:4360. doi: 10.1038/s41467-022-31989-8 (PMC9329385; doi:10.1038/s41467-022-31989-8)
Supplement: Supplementary file 4 — Supplementary Dataset 1 [file 41467_2022_31989_MOESM4_ESM.zip › PatternPhaseOpt.m]

function CCop = PatternPhaseOpt(phaseA,ccm1,k2fa)

w = size(ccm1,1);
wo = w/2;

x = linspace(0,w-1,w);
y = linspace(0,w-1,w);
[X,Y] = meshgrid(x,y);

sAo = cos( 2*pi*(k2fa(2).*(X-wo)+k2fa(1).*(Y-wo))./w + phaseA );%2D cos function
ccm1 = ccm1- mean2(ccm1);
CCop = -sum(sum(ccm1.*sAo));%sum of cross-correlation between 2D sinusoidal function and raw image
