# Supplementary material for: UV photonic integrated circuits for far-field structured illumination autofluorescence microscopy
Source: Nat Commun. 2022 Jul 27;13:4360. doi: 10.1038/s41467-022-31989-8 (PMC9329385; doi:10.1038/s41467-022-31989-8)
Supplement: Supplementary file 4 — Supplementary Dataset 1 [file 41467_2022_31989_MOESM4_ESM.zip › PhaseKai2opt.m]

function [CCop] = PhaseKai2opt(k2fa,FTcm1N,Kotf)
% Aim: Compute autocorrelation of FT of raw SIM images
%   k2fa: illumination frequency vector
%   FTcm1N: FT of raw SIM image
%   CCop: autocorrelation of FTcm1N

w = size(FTcm1N,1);
wo = w/2;


DoubleMatSize = 0; 
if ( 2*Kotf > wo )
	DoubleMatSize = 1; % 1 for doubling fourier domain size, 0 for keeping it unchanged
end

if ( DoubleMatSize>0 )
    t = 2*w;
    fS1aT_temp = zeros(t,t);
    fS1aT_temp(wo+1:w+wo,wo+1:w+wo) = FTcm1N;
    clear fS1aT
    FTcm1N = fS1aT_temp;
    clear fS1aT_temp
else
    t = w;
end
to = t/2;
u = linspace(0,t-1,t);
v = linspace(0,t-1,t);
[U,V] = meshgrid(u,v);
SFcm1N = exp( -1i.*2*pi*( k2fa(2)/t.*(U-to)+k2fa(1)/t.*(V-to) ) ).*ifft2(FTcm1N);
SFFTcm1N = fft2( SFcm1N );

mA = sum(sum( FTcm1N.*conj(SFFTcm1N) ));

CCop = -abs(mA);   
end
