# Supplementary material for: UV photonic integrated circuits for far-field structured illumination autofluorescence microscopy
Source: Nat Commun. 2022 Jul 27;13:4360. doi: 10.1038/s41467-022-31989-8 (PMC9329385; doi:10.1038/s41467-022-31989-8)
Supplement: Supplementary file 4 — Supplementary Dataset 1 [file 41467_2022_31989_MOESM4_ESM.zip › PsfOtf.m]

function [Kotf,OTF2dc] = PsfOtf(w,h,NA,lambda,Spixel)

% AIM: To generate PSF and OTF using Bessel function
% INPUT VARIABLES
%   w,h: image size
%   NA: NA of collecting objective
%  lambda: emission wavelength
% Spixel: pixel size 
% OUTPUT VRAIBLES
%   yyo: system PSF
%   OTF2dc: system OTF

x = linspace(0,w-1,w);
y = linspace(0,h-1,h);
[X,Y] = meshgrid(x,y);
ho = h/2;
wo = w/2;
%% Generation of the PSF with Besselj.
Clambda=lambda/Spixel;
K=2*pi/Clambda;
R=sqrt((X-(w/2+1)).^2+(Y-(h/2+1)).^2);
V=K*R*NA;
yy=abs(2*besselj(1,V+eps,1)./(V+eps)).^2; 
yy0 = fftshift(yy);

%Generate 2D OTF.
OTF2d=fft2(yy);
OTF2dmax = max(max(abs(OTF2d)));
OTF2d = OTF2d./OTF2dmax;
OTF2dc = abs(fftshift(OTF2d));


OTF1 = OTF2dc(ho+1,:);
OTFmax = max(max(abs(OTF2dc)));
OTFtruncate = 0.01;%k cutoff at intensity 0.01

i = 1;
while ( abs(OTF1(1,i))<OTFtruncate*OTFmax )
	Kotf = wo+1-i;
	i = i + 1;
end 
