# Supplementary material for: UV photonic integrated circuits for far-field structured illumination autofluorescence microscopy
Source: Nat Commun. 2022 Jul 27;13:4360. doi: 10.1038/s41467-022-31989-8 (PMC9329385; doi:10.1038/s41467-022-31989-8)
Supplement: Supplementary file 4 — Supplementary Dataset 1 [file 41467_2022_31989_MOESM4_ESM.zip › readme.txt]

1.System requirements
The code has been tested on Windows 8/10 with MATLAB R2018a.

2.Installation guide
Image Processing Toolbox needs to be installed in MATLAB to run the code.
Unzip the source file (UVPIC_SIM.zip)


3.Demo
Run the code �Main.m�. After few seconds, six images will be popped out. They are  Fast-Fourier transform (FFT) of wide-field image in log scale, FFT-WF with Wiener filtering in log scale, FFT of super-resolved SIM in log scale, real-space WF , real space Wiener filtered WF and real space SIM images, respectively. 

4.Instructions for use
Keep the unzipped file in the same folder. There are 9 images correspond to the experimental raw data taken under structured illuminations with different orientations and phases.
